# Supplementary material for: Different Magnetization Levels of Magnetite–Chitosan Nanocomposites for Co (II) Adsorption from Natural Waters
Source: Nanomaterials (Basel). 2026 Mar 25;16(7):393. doi: 10.3390/nano16070393 (PMC13074300; doi:10.3390/nano16070393)
Supplement: Supplementary file 1 [file nanomaterials-16-00393-s001.zip]

Archive with 1 entries (1 files):
- nanomaterials-4212352-supplementary.pdf
